# Supplementary material for: Vicariant speciation resulting from biogeographic barriers in the Australian tropics: The case of the red‐cheeked dunnart (Sminthopsis virginiae)
Source: Ecol Evol. 2024 Aug 27;14(8):e70215. doi: 10.1002/ece3.70215 (PMC11349609; doi:10.1002/ece3.70215)
Supplement: Supplementary file 1 — File S1. [file ECE3-14-e70215-s002.txt]

Specimen_ID	Taxon	Sex	BL	FL	NL	PML	NWA	NWP	RWP	IOW	ZW	UIL	RWA	IFL	IFW	MFL	IFMF	IBW	ATL	ATW	OBW	MW	CW	UCML	UML	UPL	M2W	M3W	DL	LIML	LML	LPL	DH
ANWCM10021	nitela	M	24.5	8.2	9.91	4.85	1.56	2.39	6.54	5.33	14.98	2.5	4.01					3.78	3.02	3.28	10.21	10.74	5.74	9.94	5.15	2.96	2.01	2.05	20.23	11.33	6.05	2.95	2.87
ANWCM11718	nitela	F	23.23	8.55	8.82	5.29	1.6	2.22	6.49	5.04	14.08	2.46	3.79	2.51	1.24	3.16	3.45	3.77	2.99	3.2	9.7	10.35	5.44	9.74	5.14	2.98	2.12	2.09	19.04	10.54	5.84	3.02	2.69
ANWCM29861	nitela	M		9.47	10.82	6.16	1.99	2.94	7.28	6.41	16.68	2.43	4.79	2.42		3.03	4.77							10.23	5.22	3.31	2.13	2.04	22.36	11.7	6.35	3.14	3.46
ANWCM8861	nitela	M	27.97	8.87	11.32	6.84	2.38	3.24	7.7	6.36	17.15	2.76	4.89	2.62	1.57	3.46	5.28	4.53	3	3.48	11.22	11.5	6.36	10.61	5.18	3.29	2.25	2.35	22.87	12.29	6.22	3.42	3.65
ANWCM8862	nitela	F	25.38	8.55	10.8	5.84	2.05	2.26	7.36	6.13	15.94	2.55	4.45	2.74	1.72	3.34	3.95	3.9	2.98	3.63	10.1	11.53	6.15	10.14	5.14	3.32	2.09	2.03	20.79	11.11	6.05	3.24	3.06
ANWCM8915	nitela	F	24.75	8.67	10.3	6.42	1.56	2.3	7.22	5.22	16.15	2.65	4.67	2.86	2.01	2.98	4.28	4	3.37	3.56	10.86	10.91	5.85	10.23	5.24	2.99	2.07	1.85	20.93	11.57	6.17	3.14	3.24
MAGNTU0400	nitela	M	22.99	8.61	9	5.71	1.23	2.01	6.59	5.14	14.84	2.45	3.89			3.23		3.71	2.9	3.63	10.61	10.02	6.32	9.4	4.89	2.88	1.98	2.23	19.57	10.63	5.83	3	2.87
MAGNTU0406	nitela	M	26.58	8.89	11.59	6.99	1.62	2.45	6.82	5.79	15.82	2.72	4.43					4.05	3.29	3.29	10.97	11.21	6.66	10.67	5.49	3.28	2.06	2.16	21.32	11.4	6.32	3.28	3.38
MAGNTU3769	nitela	F	24.28	9	9.79	6.01	1.57	2.62	6.92	5.52	16.03	2.52	4.08									10.74		9.74	5.19	3.03	2.24	2.1		11.64	6.32	3.3	3
MAGNTU3770	nitela		25.29	8.42	10.57	6.46	1.89	2.74	7.01	5.22	15.61	2.39	4.39			2.92		3.76	3.27	3.73	9.6	10.53	6.29	10.3	5.22	3.21	2.08	2.13	20.79	11.74	6.17	3.26	3.09
MAGNTU3772	nitela	F	24.79	8.79	10.26	5.99	2.17	2.82	6.54	5.78	15.21	2.6	4.29	2.5	1.48	3.36	4.26	3.49	3.12	3.63	9.93	10.95	6.19	9.71	5.2	2.85	2.16	2.06	20.45	11.56	6.2	3.23	2.77
MAGNTU4190	nitela	M	25.79	8.68	9.8	5.84	1.4	2.01	6.97	5.53	16.25	2.57	4.36	2.51	1.5	3	4.85	3.77	3.19	3.65	11.52	11.11	6.06	10.63	5.61	3.03	2.26	2.26	21.04	11.61	6.38	3.1	3.11
WAMM15785	nitela	F	23.21	8.24	8.23	5.08	1.98	2.45	6.31	5.25	14.5	2.4	4	2.33	1.5	3.26	4.07	3.22	3.15	3.32	9.8	10.25	5.72	9.37	4.81	2.96	2	1.98	19.1	11.12	5.91	2.92	2.98
WAMM15786	nitela	F	24.16	7.9	9.82	5.61	1.73	2.53	6.21	5.34	15.09	2.33	3.96	2.65	1.37		4.44	3.45	3.11	3.7	10.9	11.12	6.83	10	5.26	3.08	2.07	2.03	19.45	10.86	5.96	2.91	2.6
WAMM21514	nitela	F	23.32	8.87	8.88	3.91	1.68	2.31	6.66	4.74	14.58	2.46	3.8	2.4	1.11	2.62	4.6	3.81	3.19	3.1	10	10.24	5.72	9.52	4.93	2.9	1.97	1.88	19.64	11.25	6.01	2.99	2.95
WAMM21515	nitela	M	23.29	8.38	9.11	4.8	1.67	2.61	5.84	5.23	13.95	2.47	3.87	2.62	1.38			3.45	3.22	3.39	9.69	10.46	5.71	9.73	5.36	2.9	2.08	2.05	19.08	10.9	6.06	2.94	2.73
WAMM21996	nitela	M	25.26	9.63	9.35	5.54	1.63	2.64	6.73	5.08	15.17	2.49	4.08					3.31	3.26	3.66	10.67	10.68	6.04	10.45	5.3	3.36	2.15	2.12	20.8	11.55	6.22	3.23	2.8
WAMM4056	nitela	M	24.75	9.47	9.03	6.9	1.72	2.39	6.77	5.54	15.52	2.55	4.09									10.53	6.34	10.13	4.94	3.29	2.05	2.14	20.53	11.45	6.12	3.1	3.11
WAMM49752	nitela	M	25.23	9.36	9.38	5.36	1.66	2.37	7	5.44	16.06	2.66	4.15	2.77	1.36	3.27	4.43	3.44	3.42	3.72	10.58	10.64	6.36	10.53	5.46	3.81	2.19	2.13	21.12	12.05	6.3	3.66	2.79
ANWCM29771	rufigenis	F	28.31	9.65	9.93	5.52	1.98	2.84	7.39	5.9	16.39	2.69	4.73	3.26	1.79	3.32	5.25	4.46	2.95	3.16	10.83	11.51	6.73	11.39	5.62	3.32	2.26	2.25	22.9	12.97	6.75	3.78	3.52
ANWCM29772	rufigenis	F	25.15	10.1	10.13	4.85	2	2.79	6.89	6.33	15.11	2.63	4.28	2.61	1.45	3.54	4.42	4.15	2.78	3.25	9.88	10.92	5.86	10.72	5.41	3.62	2.21	2.27	21.3	12.41	6.56	3.41	2.8
ANWCM29776	rufigenis	M	26	8.55	10.97	5.98	1.92	2.74	7.74	6.06	16.06	2.95	4.88	3.28	1.77	3.33	4.67	4.38	2.74	3.16	10.37	11.23	6.28	11.28	5.62	3.41	2.36	2.43	21.87	11.83	6.59	3.55	3.23
ANWCM29778	rufigenis	F	25.39	10.66	9.73	5.81	2.24	2.91	7.51	6.75	15.48	2.91	4.85	3.11	1.66	3.42	3.95	4.34	3.01	3.4	10.49	11.51	6.44	10.34	5.61	3.05	2.32	2.47	20.94	12.02	6.69	3.14	2.73
ANWCM29786	rufigenis	M	27.43	9.41	10.54	4.9	2.02	3.05	7.92	6.18	16.56	2.82	5.28	3.04	1.82	3.42	4.73	4.68	2.92	3.31	10.47	11.7	7.08	11.23	5.71	3.47	2.38	2.35	22.27	13.23	6.84	3.7	3.39
ANWCM29790	rufigenis	M	29.12	10.24	11.11	7.7	2.2	2.68	8.03	5.88	17.93	2.76	4.91	2.81			4.4	4.88	3	3.55	11.07	11.61	6.38	9.92	5.64	3.61	2.23	2.21	24.74	12.85	6.76	3.84	3.78
WAMM2811	rufigenis	M	28.93	10.3	9.93	6.69	2.31	2.94	8	5.65	17.97	2.93	4.91	3.74	1.78	3.4	4.22	4.6	2.85	3.99	11.83	11.72	7.24	11.17	5.56	3.6	2.18	2.19	23.26	13.18	6.46	4.17	3.86
ANWCM739	virginiae	F	28.13	9.7	10.42	6.46	2.17	3.12	7.81	6.57	18.32	2.74	4.95	2.69	1.81	3.08	5.3	5.05	2.83	3.86	11.67	11.98	6.62	11.02	5.53	3.75	2.19	2.19	23.42	12.03	6.34	3.55	3.71
QMJ15890	virginiae	M	24.84	9.05	9.47	5.43	1.53	2.45	6.58	4.93	15.26	2.91	4.44		1.56			3.61	3.38	3.43	10.55	10.56	6.7	10.65	5.48	3.47			20.27	12.62	6.58	3.36
QMJ3109	virginiae	M	26.41	9.52	11.27	6.01	1.63	3.16	7.31	5.99	17.27	2.66	4.64	2.73	1.58	3.19	5.32	4.18	3.57	3.9	10.94	12.32	6.88	11.42	5.89	3.78	2.35	2.37	22.76	12.89	6.68	3.49	3.43
QMJM4015	virginiae	M	25.45	8.38	10.85	5.31	1.91	3	6.43	5.58	15.78	2.7	4.44					4.33	2.86	3.23	10.14	10.91	6.65	10.68	5.56	3.45	2.29	2.37	21.37	12.53	6.52	3.59	3.08
QMJM4017	virginiae	M	24.37	8.31	9.86	4.89	1.96	2.83	6.52	5.31	15.45	2.71	4.52	2.54	1.31		3.92	4.48	2.98	3.39	10.25	11.04	6.76	10.43	5.46	3.51	2.15	2.25	20.23	12.38	6.49	3.42	2.99
QMJM4018	virginiae	M	27.75	9.19	10.81	6.03	2.46	3.45	7.24	5.31	16.94	2.85	4.93					4.34	3.48	3.87	11.75	11.41	6.11	11.21	5.64	3.65	2.35	2.27	22.96	12.49	6.46	3.43	3.49
QMJM4019	virginiae	M	27.09	9.6	10.89	6.27	2.31	2.95	7.37	5.17	17.05	2.53	4.8	2.8	1.91	3.13	4.61	4.15	3.45	3.64	10.91	11.67	6.23	10.72	5.34	3.71	2.36	2.37	22.31	11.87	6.03	3.27	3.55
